# Supplementary material for: Sensorimotor cortex activity during basketball dribbling and its relation to creativity
Source: PLoS One. 2023 Apr 26;18(4):e0284122. doi: 10.1371/journal.pone.0284122 (PMC10132548; doi:10.1371/journal.pone.0284122)
Supplement: S1 File — Modified Homer2 “hmrOD2Conc” function script. (M) [file pone.0284122.s001.m]

% dc = hmrOD2Conc( dod, SD, ppf )
%
% UI NAME:
% OD_to_Conc
%
% dc = hmrOD2Conc( dod, SD, ppf )
% Convert OD to concentrations
%
% INPUTS:
% dod: the change in OD (#time points x #channels)
% SD:  the SD structure. A spatial unit of mm is assumed, but if
%      SD.SpatialUnit = 'cm' then cm will be used.
% ppf: partial pathlength factors for each wavelength. If there are 2
%      wavelengths of data, then this is a vector ot 2 elements.
%      Typical value is ~6 for each wavelength if the absorption change is 
%      uniform over the volume of tissue measured. To approximate the
%      partial volume effect of a small localized absorption change within
%      an adult human head, this value could be as small as 0.1.
%
% OUTPUTS:
% dc: the concentration data (#time points x 3 x #SD pairs
%     3 concentrations are returned (HbO, HbR, HbT)
%
% SCRIPT ADAPTATION:
% The added code lines 57-59 have the effect that every channel with a 
% SD-distance of 15 mm or higher (i.e., long-separation channels) are 
% assigned a fixed SD-distance of 30 mm.

function dc = hmrOD2Conc( dod, SD, ppf )

nWav = length(SD.Lambda);
ml = SD.MeasList;

if length(ppf)~=nWav
    errordlg('The length of PPF must match the number of wavelengths in SD.Lambda');
    dc = zeros(size(dod,1),3,length(find(ml(:,4)==1)));
    return
end

nTpts = size(dod,1);

e = GetExtinctions( SD.Lambda );
if ~isfield(SD,'SpatialUnit')
    e = e(:,1:2) / 10; % convert from /cm to /mm
elseif strcmpi(SD.SpatialUnit,'mm')
    e = e(:,1:2) / 10; % convert from /cm to /mm
elseif strcmpi(SD.SpatialUnit,'cm')
    e = e(:,1:2) ;
end
einv = inv( e'*e )*e';

lst = find( ml(:,4)==1 );
for idx=1:length(lst)
    idx1 = lst(idx);
    idx2 = find( ml(:,4)>1 & ml(:,1)==ml(idx1,1) & ml(:,2)==ml(idx1,2) );
    rho = norm(SD.SrcPos(ml(idx1,1),:)-SD.DetPos(ml(idx1,2),:));
    if rho >= 15    % SCRIPT ADAPTATION inserted line
       rho = 30;    % SCRIPT ADAPTATION inserted line
    end             % SCRIPT ADAPTATION inserted line
    dc(:,:,idx) = ( einv * (dod(:,[idx1 idx2'])./(ones(nTpts,1)*rho*ppf))' )';
end
dc(:,3,:) = dc(:,1,:) + dc(:,2,:);
