# Supplementary material for: Sensorimotor cortex activity during basketball dribbling and its relation to creativity
Source: PLoS One. 2023 Apr 26;18(4):e0284122. doi: 10.1371/journal.pone.0284122 (PMC10132548; doi:10.1371/journal.pone.0284122)
Supplement: S3 File — SPSS syntax file including all calculations of the main statistical analysis. (SPS) [file pone.0284122.s003.sps]

* Encoding: UTF-8.

************************
Group demographics
************************

SORT CASES  BY drib.
SPLIT FILE SEPARATE BY drib.

FREQUENCIES VARIABLES=sex test_order drib_sports reg_sports
  /ORDER=ANALYSIS.

SPLIT FILE OFF.

EXAMINE VARIABLES=age ehi BY drib
  /PLOT BOXPLOT HISTOGRAM
  /COMPARE GROUPS
  /STATISTICS DESCRIPTIVES
  /CINTERVAL 95
  /MISSING LISTWISE
  /NOTOTAL.

* Comparisons of sociodemographic and control variables between basketball dribbling intervention 
    groups (Dribbling group, DH vs. NDH)

CROSSTABS
  /TABLES=sex BY drib
  /FORMAT=AVALUE TABLES
  /STATISTICS=CHISQ 
  /CELLS=COUNT EXPECTED ROW COLUMN 
  /COUNT ROUND CELL
  /BARCHART.

CROSSTABS
  /TABLES=test_order BY drib
  /FORMAT=AVALUE TABLES
  /STATISTICS=CHISQ 
  /CELLS=COUNT EXPECTED ROW COLUMN 
  /COUNT ROUND CELL
  /BARCHART.

CROSSTABS
  /TABLES=drib_sports BY drib
  /FORMAT=AVALUE TABLES
  /STATISTICS=CHISQ 
  /CELLS=COUNT EXPECTED ROW COLUMN 
  /COUNT ROUND CELL
  /BARCHART.

CROSSTABS
  /TABLES=reg_sports BY drib
  /FORMAT=AVALUE TABLES
  /STATISTICS=CHISQ 
  /CELLS=COUNT EXPECTED ROW COLUMN 
  /COUNT ROUND CELL
  /BARCHART.

T-TEST GROUPS=drib(0 1)
  /MISSING=ANALYSIS
  /VARIABLES=age ehi
  /CRITERIA=CI(.95).

***********
Variables
***********

* Calculation of hemoglobin averages for all regions of interest (ROI) for HbO and HbR, respectively.

COMPUTE HbO_Pre_L=MEAN(HbO12,HbO13,HbO23).
EXECUTE.

COMPUTE HbO_Post_L=MEAN(HbO32,HbO33,HbO43).
EXECUTE.

COMPUTE HbO_Pre_R=MEAN(HbO56,HbO57,HbO67).
EXECUTE.

COMPUTE HbO_Post_R=MEAN(HbO76,HbO77,HbO87).
EXECUTE.

COMPUTE HbR_Pre_L=MEAN(HbR12,HbR13,HbR23).
EXECUTE.

COMPUTE HbR_Post_L=MEAN(HbR32,HbR33,HbR43).
EXECUTE.

COMPUTE HbR_Pre_R=MEAN(HbR56,HbR57,HbR67).
EXECUTE.

COMPUTE HbR_Post_R=MEAN(HbR76,HbR77,HbR87).
EXECUTE.

****************
NIRS analysis
****************

* ANOVA calculations with bonferroni-adjusted posttests for hemoglobin concentration changes in the sensorimotor cortex 
    during the basketball dribbling intervention for HbO and HbR, respectively: between-subjects factors = drib (Dribbling group, 
    DH vs. NDH); within-subjects factors = hemi (Hemisphere, LH vs. RH), sensmot (Sensorimotor function, Motor vs. Sensation).

GLM HbO_Pre_L HbO_Post_L HbO_Pre_R HbO_Post_R BY drib
  /WSFACTOR=hemi 2 Polynomial sensmot 2 Polynomial 
  /METHOD=SSTYPE(3)
  /PLOT=PROFILE(hemi*drib) TYPE=LINE ERRORBAR=SE(1) MEANREFERENCE=NO YAXIS=AUTO
  /EMMEANS=TABLES(drib*hemi) COMPARE (drib) ADJ (BONFERRONI)
  /EMMEANS=TABLES(drib*hemi) COMPARE (hemi) ADJ (BONFERRONI)
  /PRINT=DESCRIPTIVE ETASQ HOMOGENEITY 
  /CRITERIA=ALPHA(.05)
  /WSDESIGN=hemi sensmot hemi*sensmot
  /DESIGN=drib.

GLM HbR_Pre_L HbR_Post_L HbR_Pre_R HbR_Post_R BY drib
  /WSFACTOR=hemi 2 Polynomial sensmot 2 Polynomial 
  /METHOD=SSTYPE(3)
  /PLOT=PROFILE(hemi*drib) TYPE=LINE ERRORBAR=SE(1) MEANREFERENCE=NO YAXIS=AUTO
  /PLOT=PROFILE(sensmot) TYPE=LINE ERRORBAR=SE(1) MEANREFERENCE=NO YAXIS=AUTO
  /EMMEANS=TABLES(drib*hemi) COMPARE (drib) ADJ (BONFERRONI)
  /EMMEANS=TABLES(drib*hemi) COMPARE (hemi) ADJ (BONFERRONI)
  /EMMEANS=TABLES(sensmot)
  /PRINT=DESCRIPTIVE ETASQ HOMOGENEITY 
  /CRITERIA=ALPHA(.05)
  /WSDESIGN=hemi sensmot hemi*sensmot
  /DESIGN=drib.

* Linear discriminant analysis (LDA) for the prediction of dribbling group membership (DH vs. NDH) with hemoglobin averages 
    from all four ROI (HbO and HbR) resulting in 8 predictor variables.
    
DISCRIMINANT
  /GROUPS=drib(0 1)
  /VARIABLES=HbO_Pre_L HbO_Post_L HbO_Pre_R HbO_Post_R HbR_Pre_L HbR_Post_L HbR_Pre_R HbR_Post_R
  /ANALYSIS ALL
  /PRIORS EQUAL 
  /STATISTICS=MEAN STDDEV UNIVF BOXM COEFF RAW CORR TABLE CROSSVALID 
  /PLOT=SEPARATE  
  /PLOT=CASES
  /CLASSIFY=NONMISSING POOLED.

*********************
Creativity analysis
*********************

* ANOVA calculations for verbal DT (RWT) and figural DT (TTCT) performance, respectively: between-subjects factors = drib 
    (Dribbling group, DH vs. NDH); within-subjects factors = time (Time, Pretest vs. Posttest).

GLM rwt_t1 rwt_t2 BY drib
  /WSFACTOR=time 2 Polynomial 
  /METHOD=SSTYPE(3)
  /PLOT=PROFILE(time*drib) TYPE=LINE ERRORBAR=SE(1) MEANREFERENCE=NO YAXIS=AUTO
  /PRINT=DESCRIPTIVE ETASQ HOMOGENEITY 
  /CRITERIA=ALPHA(.05)
  /WSDESIGN=time 
  /DESIGN=drib.

GLM ttct_t1 ttct_t2 BY drib
  /WSFACTOR=time 2 Polynomial 
  /METHOD=SSTYPE(3)
  /PLOT=PROFILE(time*drib) TYPE=LINE ERRORBAR=SE(1) MEANREFERENCE=NO YAXIS=AUTO
  /PRINT=DESCRIPTIVE ETASQ HOMOGENEITY 
  /CRITERIA=ALPHA(.05)
  /WSDESIGN=time 
  /DESIGN=drib.
